# Supplementary material for: rDNA Copy Number Variants Are Frequent Passenger Mutations in Saccharomyces cerevisiae Deletion Collections and de Novo Transformants
Source: G3 (Bethesda). 2016 Jul 22;6(9):2829–38. doi: 10.1534/g3.116.030296 (PMC5015940; doi:10.1534/g3.116.030296)
Supplement: Supplemental Material [file supp_g3.116.030296_TableS1.xlsx]

## Sheet: Primer Sequences
Table S1: Primers used in our study
Gene	Primer	Sequence
AAC3	Knockout F	GACGGTTTACCTGAAGTGATATACTGTGCCTTGAGAAACAagattgtactgagagtgcac
AAC3	Knockout R	AGAGAAGTCGAGAAAATGACTTTTTTCTTCATCCAACTGActgtgcggtatttcacaccg
AAC3	PCR Check F	CGTTGAAGTGAATCTAAAGTG
AAC3	PCR Check R	CGATACATAACCTTCCTACT
AAC3	Southern Probe F	CTCGACTTCTCTTCACCTTTC
AAC3	Southern Probe R	GCTCAAAACTATGGTTCTGAT
BIL1	Knockout F	GATATTGTAAATGTGACTTGCATCTTCTGAAGGAGCACTGagattgtactgagagtgcac
BIL1	Knockout R	GAATAAAAGCATTAGAAGTTTCCATGTTACTACTCACCTGctgtgcggtatttcacaccg
BIL1	PCR Check F	CAGTATTTCGCTTCCTGGTC
BIL1	PCR Check R	CACGATCTGTAGTTAATTGC
BIL1	Southern Probe F	GAAGATAGTGGTCAAGAAGTG
BIL1	Southern Probe R	CTAATGACGCCTACACCTTG
CBS1	Knockout F	ATAGCAGGATAAAAGAATAAATCAGATAATGAATCTCGACagattgtactgagagtgcac
CBS1	Knockout R	AAACAAAGGGATAACGGACAAAAAGGCATCGTTTCTTTTGctgtgcggtatttcacaccg
CBS1	PCR Check F	GTGGAGAATAAGACAGGCAG
CBS1	PCR Check R	GATAGTAGCGACAGTGACAG
CBS1	Southern Probe F	AGATAACATACTCATGCTGG
CBS1	Southern Probe R	CCTGTCTTATTCTCCACATAC
ERV25	Knockout F	GTATAACTCAGTTGATCTCATAAGTGAAAAGCAAAAAAAGagattgtactgagagtgcac
ERV25	Knockout R	AGCTGATACACAAATGCATGGTGTGGTCCTCTTCCTTTGCctgtgcggtatttcacaccg
ERV25	PCR Check F	CTGGATGAAGAAGATGAAGAAG
ERV25	PCR Check R	GATGTGAAGCGAACAAATCC
ERV25	Southern Probe F	TCTATTACGTCAGTTCCTTC
ERV25	Southern Probe R	GTCTTCATCATCGTCTTCATC
HSP82	Knockout F	CATACCTGATAGAAAATAGAGTCCTATAAACAAAAGCACAagattgtactgagagtgcac
HSP82	Knockout R	ATGTTTTGTTTATAACCTATTCAAGGCCATGATGTTCTACctgtgcggtatttcacaccg
HSP82	PCR Check F	CATCTGTGACCTCCTCATTTC
HSP82	PCR Check R	CATACCCTTTATCTTCGCAG
HSP82	Southern Probe F	GAGACGAGTGACTATAAGAC
HSP82	Southern Probe R	CGAAGGAGAGCCTGAATATG
PET130	Knockout F	AGAAAGAAAAGATTAAGAAGGTTAATAGAAAAACCAAATCagattgtactgagagtgcac
PET130	Knockout R	CATAGTGGACAGCAAGAGAGATGCATGGTTGGCCCATTTCctgtgcggtatttcacaccg
PET130	PCR Check F	AGAAAGGCGATGGCAGATGA
PET130	PCR Check R	ACGTTCTTGTATTTGCACATTCG
RIM1	Knockout F	GACAAATACAAAACAAACAAAAATCCACTAATCCATTGTAagattgtactgagagtgcac
RIM1	Knockout R	ATCGAGGAAGAGTCGAAATAAGCAAGCGTAAATATTACAActgtgcggtatttcacaccg
RIM1	PCR Check F	GTCATTTGCTAATTGTGTGTCC
RIM1	PCR Check R	GTAAAAGAAAGCATGCTCTAG
RIM1	Southern Probe F	CCGCTTGTCCAGCGTATGCT
RIM1	Southern Probe R	GATTGGAGAGAGCCTGGGCC
RPP1B	Knockout F	GTTAATCTTGGACTAACAAAGAAATCAAACAACTAAGAAGagattgtactgagagtgcac
RPP1B	Knockout R	TAAATACTGATTGATTAGAGGTTTATTTTATATGTAAATActgtgcggtatttcacaccg
RPP1B	PCR Check F	GAATACAGGAACACCGTCAG
RPP1B	PCR Check R	CCTTTCGTATGGACATTACTTC
RPP1B	Southern Probe F	TATGCCAGACAACAAGAGAGG
RPP1B	Southern Probe R	GTCCAAGATTAACTGAAACTG
RPP2B	Knockout F	GCTTAAACTGATTATTTCAAATATAGAAAGTAATATCTATagattgtactgagagtgcac
RPP2B	Knockout R	CACAATGGAATCGAGGATTTACACCAGATTTTGTAAAATGctgtgcggtatttcacaccg
RPP2B	PCR Check F	TCTGTTCATGTGGCTGTATC
RPP2B	PCR Check R	CTAAGCGAGTTAAAGAAGTA
RPP2B	Southern Probe F	CCTCTTCCAATAATAGCTTC
RPP2B	Southern Probe R	AGGAATAAGATGACAGACAC
RPS6A	Knockout F	GCTTAAGAGAAGTGACAAAAGAGTGAAGACAGACTATACAagattgtactgagagtgcac
RPS6A	Knockout R	GGAGTTTTTGAACAAAAGAATTTATCTTTTACTGCTTTCTctgtgcggtatttcacaccg
RPS6A	PCR Check F	GTAATTCCACGCTCCTCTATC
RPS6A	PCR Check R	GGATACATTCCGACTCTCG
RTT109	Knockout F	GTAGAGTTAAAAGGTCAATTCAACCGGTCTTCAATAAGACagattgtactgagagtgcac
RTT109	Knockout R	GATGCTACATACGTGTACTAAATAATAAATATCAATATGTctgtgcggtatttcacaccg
RTT109	PCR Check F	CAGTTTGTCAATAGAGTTGTCC
RTT109	PCR Check R	GGACCTATCATTACCTAGAAAG
RTT109	Southern Probe F	TTACTCTACTGCTCAGGTTG
RTT109	Southern Probe R	TTGAATATCCTGTTGCGAGC
TPM1	Knockout F	CATAGTAGAACTCACACCCCATACACACAAAAAAGGCAACagattgtactgagagtgcac
TPM1	Knockout R	ATTTGCTCAAGAACAAGGAACAAAGACCAGCGTGTTGGGGctgtgcggtatttcacaccg
TPM1	PCR Check F	GAGATCACATACTGCATACTTG
TPM1	PCR Check R	CATAAATCAGCACGCAAACG
TPM1	Southern Probe F	TTACGAGCCACAATCACTAAG
TPM1	Southern Probe R	AGTCTTCATCAGCGTCATCTTC
RNH203	Southern Probe F	CTATTCCGCATTCCATTCCC
RNH203	Southern Probe R	GTTGAGGAGCCTTAAGAGCC
