# Supplementary material for: rDNA Copy Number Variants Are Frequent Passenger Mutations in Saccharomyces cerevisiae Deletion Collections and de Novo Transformants
Source: G3 (Bethesda). 2016 Jul 22;6(9):2829–38. doi: 10.1534/g3.116.030296 (PMC5015940; doi:10.1534/g3.116.030296)
Supplement: Supplemental Material [file supp_g3.116.030296_TableS2.xlsx]

## Sheet: Sheet1
Table S2: YKO strains examined in our screen and estimated rDNA copy number
Gene	Systematic	rDNA copy number	long-lived?
FOB1	YDR110W	146.122	Yes
SIR2OX	YDL042C	117.881	Yes
HXK2	YGL253W	138.5	Yes
GPM2	YDL021W	134.819	Yes
PGM2	YMR105C	154.812	Yes
ENO1	YGR254W	154.434	Yes
YBR238C	YBR238C	133.465	Yes
SUV3	YPL029W	158.13	Yes
MSW1	YDR268W	147.782	Yes
LPD1	YFL018C	153.666	Yes
PET130	YJL023C	16.7242	Yes
YJL022W	YJL022W	115.881	Yes
YRO2	YBR054W	151.425	Yes
MSK1	YNL073W	109.09	Yes
RIM1	YCR028C-A	236.615	Yes
AAC3	YBR085W	205.002	Yes
FMP43	YGR243W	121.332	Yes
SOV1	YMR066W	144.634	Yes
CYC1	YJR048W	175.081	Yes
AFG3	YER017C	139.896	Yes
ATP17	YDR377W	149.626	Yes
RRG9	YNL213C	134.768	Yes
IMG2	YCR071C	148.523	Yes
IMG1	YCR046C	158.097	Yes
CBS1	YDL069C	177.537	Yes
MRPL33	YMR286W	204.73	Yes
MRPL40	YPL173W	147.052	Yes
YDR115W	YDR115W	156.701	Yes
MEF2	YJL102W	136.157	Yes
MRPL49	YJL096W	143.526	Yes
UBP8	YMR223W	125.935	Yes
ISW2	YOR304W	138.066	Yes
ELP4	YPL101W	131.978	Yes
SGF11	YPL047W	135.737	Yes
SAS3	YBL052C	149.975	Yes
YBL053W	YBL053W	107.987	Yes
SGF73	YGL066W	135.659	Yes
SPT4	YGR063C	124.868	Yes
TOM1	YDR457W	135.413	Yes
CHD1	YER164W	134.541	Yes
RPH1	YER169W	176.754	Yes
SPT8	YLR055C	160.446	Yes
FMP42	YMR221C	154.868	Yes
CAF40	YNL288W	127.967	Yes
YNG1	YOR064C	128.432	Yes
CUP9	YPL177C	130.197	Yes
BMH2	YDR099W	134.341	Yes
RFX1	YLR176C	142.756	Yes
CTH1	YDR151C	106.04	Yes
RDS1	YCR106W	134.843	Yes
MIG1	YGL035C	134.495	Yes
URE2	YNL229C	140.189	Yes
RAD34	YDR314C	139.233	Yes
PML39	YML107C	125.341	Yes
SAS2	YMR127C	156.46	Yes
DLT1	YMR126C	156.242	Yes
DAS2	YDR020C	147.438	Yes
PAF1	YBR279W		Yes
TOS8	YGL096W	154.159	Yes
REC8	YPR007C	131.273	Yes
RTS1	YOR014W	130.856	Yes
CKA2	YOR061W	129.388	Yes
RRD2	YPL152W	140.888	Yes
SAP155	YFR040W	121.722	Yes
SIS2	YKR072C	135.98	Yes
YKR073C	YKR073C	123.912	Yes
PKH2	YOL100W	135.149	Yes
TIP41	YPR040W	133.957	Yes
PHO87	YCR037C	130.919	Yes
SOK1	YDR006C	163.267	Yes
GPR1	YDL035C	150.992	Yes
ROM2	YLR371W	134.31	Yes
TOR1	YJR066W	148.904	Yes
GPA2	YER020W	105.457	Yes
YVH1	YIR026C	171.629	Yes
SAP185	YJL098W	148.658	Yes
GTO3	YMR251W	166.501	Yes
HOR7	YMR251W-A	160.924	Yes
FIT2	YOR382W	142.637	Yes
KIP2	YPL155C	137.802	Yes
YBR197C	YBR197C	137.082	Yes
TIS11	YLR136C	127.777	Yes
SAM1	YLR180W	148.989	Yes
YBL083C	YBL083C	145.047	Yes
INP51	YIL002C	135.552	Yes
GSY1	YFR015C	165.273	Yes
MET3	YJR010W	131.774	Yes
NCS2	YNL119W	123.082	Yes
YER128W	YER128W	138.029	Yes
YGL165C	YGL165C	132.726	Yes
BUD8	YLR353W	142.288	Yes
YEH1	YLL012W	118.245	Yes
PSP2	YML017W	135.155	Yes
YMR018W	YMR018W	146.12	Yes
YOL014W	YOL014W	137.093	Yes
KAP120	YPL125W	153.04	Yes
SYH1	YPL105C	131.859	Yes
MTC4	YBR255W	124.925	Yes
YBR226C	YBR226C	121.208	Yes
YEL020C	YEL020C	128.922	Yes
FCY2	YER056C	130.431	Yes
LSB1	YGR136W	144.37	Yes
LIN1	YHR156C	137.885	Yes
VPS24	YKL041W	153.759	Yes
MTC2	YKL098W	163.031	Yes
YGR051C	YGR051C	133.991	Yes
YOR111W	YOR111W	137.803	Yes
COS12	YGL263W	90.8802	Yes
CUR1	YPR158W	159.521	Yes
DBF20	YPR111W	193.523	Yes
YCR101C	YCR101C	144.848	Yes
KXD1	YGL079W	130.91	Yes
YGL042C	YGL042C	134.664	Yes
HUA1	YGR268C	151.949	Yes
IRC21	YMR073C	132.736	Yes
SCW4	YGR279C	140.348	Yes
GAS4	YOL132W	140.468	Yes
GTR1	YML121W	97.0132	Yes
OPI3	YJR073C	116.858	Yes
MAD3	YJL013C	130.842	Yes
UGX2	YDL169C	137.89	Yes
YDL172C	YDL172C	144.153	Yes
CST26	YBR042C	151.634	Yes
DSF2	YBR007C	161.378	Yes
HMT1	YBR034C	126.069	Yes
YBR013C	YBR013C	150.482	Yes
YNL034W	YNL034W	128.282	Yes
YDR048C	YDR048C	131.512	Yes
YPR064W	YPR064W	139.811	Yes
PEX19	YDL065C	183.133	Yes
SMY2	YBR172C	126.76	Yes
YDL011C	YDL011C	143.778	Yes
ITR1	YDR497C	141.586	Yes
SPS1	YDR523C	137.293	Yes
BOI2	YER114C	186.513	Yes
RPL22A	YLR061W	135.846	Yes
RPL20B	YOR312C	121.007	Yes
REI1	YBR267W	135.633	Yes
SLM6	YBR266C	131	Yes
RPP2B	YDR382W	150	Yes
MRT4	YKL009W	134.069	Yes
RAI1	YGL246C	134.831	Yes
RPL21B	YPL079W	149.499	Yes
RPL29	YFR032C-A	141.256	Yes
DBP3	YGL078C	121.255	Yes
RPL7A	YGL076C	130.468	Yes
RPL23A	YBL087C	141.957	Yes
LOS1	YKL205W	122.444	Yes
RPL6B	YLR448W	119.03	Yes
RPL43B	YJR094W-A	185.402	Yes
RPP1B	YDL130W	89.0879	Yes
RPL34B	YIL052C	162.724	Yes
RPL19A	YBR084C-A	130.391	Yes
RPL13A	YDL082W	142.655	Yes
SYO1	YDL063C	128.53	Yes
RPL9A	YGL147C	144.026	Yes
RPL31A	YDL075W	153.03	Yes
RPL37B	YDR500C	123.324	Yes
RPL16B	YNL069C	156.278	Yes
RPP2A	YOL039W	138.192	Yes
YAR1	YPL239W	160.254	Yes
RPL12A	YEL054C	167.959	Yes
SSF1	YHR066W	135.212	Yes
RPS6A	YPL090C	107.114	Yes
RPL19B	YBL027W	147.619	Yes
RPS11A	YDR025W	140.846	Yes
YDL062W	YDL062W	127.355	Yes
RMT2	YDR465C	143.703	Yes
RPL1B	YGL135W	163.123	Yes
RPL23B	YER117W	91.8956	Yes
RPL26A	YLR344W	147.874	Yes
PMT3	YOR321W	142.981	Yes
EMP24	YGL200C	129.699	Yes
BST1	YFL025C	144.807	Yes
ERV41	YML067C	125.133	Yes
MNN2	YBR015C	167.636	Yes
EOS1	YNL080C	132.073	Yes
YUR1	YJL139C	135.324	Yes
PMT1	YDL095W	148.107	Yes
PMT5	YDL093W	141.684	Yes
ERV25	YML012W	238.988	Yes
ALG6	YOR002W	132.314	Yes
DGK1	YOR311C	131.673	Yes
MNN1	YER001W	149.978	Yes
SPT23	YKL020C	129.713	Yes
YPT6	YLR262C	143.536	Yes
YIL089W	YIL089W	147.722	Yes
ALG12	YNR030W	142.231	Yes
EUG1	YDR518W	135.968	Yes
EMI5	YOL071W	144.656	Yes
IDH2	YOR136W	143.057	Yes
IRC14	YOR135C	139.243	Yes
SDH2	YLL041C	139.543	Yes
SDH1	YKL148C	135.687	Yes
IDH1	YNL037C	157.653	Yes
IDP1	YDL066W	144.563	Yes
RIT1	YMR283C	150.735	Yes
TMA19	YKL056C	119.874	Yes
TMA10	YLR327C	164.977	Yes
MAP2	YBL091C	146.38	Yes
DOM34	YNL001W	125.757	Yes
CAF20	YOR276W	155.575	Yes
TIF4631	YGR162W	131.254	Yes
TIF2	YJL138C	137.845	Yes
TIF1	YKR059W	141.847	Yes
HBS1	YKR084C	163.247	Yes
CAN1	YEL063C	119.03	Yes
LTV1	YKL143W	201	Yes
AQY1	YPR192W	139.212	Yes
LYP1	YNL268W	150.468	Yes
TAT2	YOL020W	160.757	Yes
TRK1	YJL129C	142.954	Yes
TPO3	YPR156C	137.887	Yes
ATO2	YNR002C	152.966	Yes
MEP2	YNL142W	150.754	Yes
FET3	YMR058W	133.078	Yes
MPD1	YOR288C	127.164	Yes
ATG8	YBL078C	125.448	Yes
YPT52	YKR014C	123.203	Yes
HSE1	YHL002W	123.48	Yes
DID2	YKR035W-A	161.37	Yes
VPS60	YDR486C	142.504	Yes
ATG1	YGL180W	125.481	Yes
REX2	YLR059C	119.836	No
CAT8	YMR280C	149.001	No
FSH2	YMR222C	150.155	No
GAD1	YMR250W	144.009	No
YMR252C	YMR252C	131.466	No
IRC11	YOR013W	131.964	No
SPS4	YOR313C	132.992	No
BIL1	YOR304C-A	79.2714	No
YOR059C	YOR059C	130.955	No
GNT1	YOR320C	139.021	No
FRE3	YOR381W	148.124	No
NBA1	YOL070C	82.3582	No
FMP30	YPL103C	164.864	No
PEP4	YPL154C	131.931	No
KTR4	YBR199W	147.26	No
VMS1	YDR049W	159.481	No
YPT10	YBR264C	139.489	No
ERT1	YBR239C	136.811	No
YDR109C	YDR109C	112.247	No
NKP1	YDR383C	122.316	No
NPR2	YEL062W	154.367	No
RKM5	YLR137W	117.147	No
LAC1	YKL008C	133.954	No
OAR1	YKL055C	148.333	No
VTA1	YLR181C	134.419	No
AVT3	YKL146W	137.807	No
SIA1	YOR137C	135.873	No
BAG7	YOR134W	139.711	No
RDL2	YOR286W	139.547	No
YLR326W	YLR326W	150.968	No
RTG2	YGL252C	144.105	No
YIP4	YGL198W	135.302	No
YPL080C	YPL080C	153.822	No
TRM44	YPL030W	139.825	No
CAM1	YPL048W	165.711	No
QCR2	YPR191W	173.656	No
RRT5	YFR032C	101.471	No
PIN4	YBL051C	126.548	No
TOD6	YBL054W	97.4824	No
ERJ5	YFR041C	142.747	No
KXD1	YGL079W	130.91	No
YBL086C	YBL086C	143.213	No
MRP21	YBL090W	152.165	No
SSA3	YBL075C	152.344	No
MRH4	YGL064C	131.22	No
ALG3	YBL082C	142.618	No
YKL200C	YKL200C	103.586	No
PRY2	YKR013W	156.979	No
HEL2	YDR266C	142.01	No
YIL001W	YIL001W	153.266	No
PAU5	YFL020C	143.471	No
BUD27	YFL023W	111.054	No
CMK1	YFR014C	153.876	No
YKR070W	YKR070W	167.41	No
AIM29	YKR074W	152.999	No
YOL099C	YOL099C	105.53	No
YPR039W	YPR039W	133.029	No
ADE3	YGR204W	163.445	No
VMA6	YLR447C	139.638	No
IME1	YJR094C	155.859	No
GAS2	YLR343W	111.073	No
ATG15	YCR068W	141.119	No
RBK1	YCR036W	179.762	No
MAF1	YDR005C	156.696	No
YDL129W	YDL129W	88.833	No
APS3	YJL024C	142.679	No
YJL021C	YJL021C	130.037	No
SPC1	YJR010C-A	122.038	No
SYG1	YIL047C	140.729	No
ECM33	YBR078W	162.537	No
YBR053C	YBR053C	156.135	No
GRX7	YBR014C	145.782	No
RNH201	YNL072W	121.559	No
TPM1	YNL079C	85.189	No
YNL115C	YNL115C	120.837	No
TEC1	YBR083W	134.396	No
YGR053C	YGR053C	123.7	No
GLG2	YJL137C	148.16	No
FRM2	YCL026C-A	126.214	No
RIM20	YOR275C	205.51	No
MIS1	YBR084W	103.401	No
RPP1A	YDL081C	129.008	No
YDL062W	YDL062W	127.355	No
RPN4	YDL020C	121.176	No
YDL034W	YDL034W	123.056	No
YDL041W	YDL041W	131.878	No
NHX1	YDR456W	146.354	No
YDL094C	YDL094C	144.492	No
UBX3	YDL091C	157.624	No
UBX3	YDL091C	240.605	No
RRT6	YGL146C	146.379	No
GCG1	YER163C	142.062	No
BCK2	YER167W	150.296	No
DSE1	YER124C	163.658	No
YRB30	YGL164C	121.532	No
	YDL061W	134.304	No
SNF1	YDR477W	104.121	No
MDM30	YLR368W	142.711	No
VPS55	YJR044C	130.577	No
YLR352W	YLR352W	141.995	No
ARP5	YNL059C	96.0967	No
ARP5	YNL059C	49.6495	No
ARP5	YNL059C	4.6011	No
YGR122C-A	YGR122C-A	169.689	No
LSM7	YNL147W	113.197	No
VPS13	YLL040C	86.8703	No
EMC6	YLL014W	170.489	No
OSW2	YLR054C	152.298	No
YML013C-A	YML013C-A	106.756	No
PPZ1	YML016C	106.92	No
SPO20	YMR017W	141.425	No
ESC1	YMR219W	112.289	No
PCL1	YNL289W	146.179	No
RRP6	YOR001W	146.689	No
YOR062C	YOR062C	126.512	No
SNU66	YOR308C	138.173	No
YOL037C	YOL037C	155.86	No
YOL019W	YOL019W	136.045	No
HRD1	YOL013C	149.9	No
HSP82	YPL240C	166.151	No
CBC2	YPL178W	162.991	No
HHO1	YPL127C	142.341	No
SSE1	YPL106C	172.113	No
GRX3	YDR098C	171.881	No
SPO23	YBR250W	123.947	No
YBR225W	YBR225W	157.315	No
EAF5	YEL018W	110.992	No
HAT2	YEL056W	136.335	No
SBH2	YER019C-A	150.789	No
RMD6	YEL072W	136.871	No
GIP2	YER054C	132.288	No
GIC1	YHR061C	167.786	No
YSP1	YHR155W	106.349	No
IDP2	YLR174W	132.153	No
HCS1	YKL017C	146.659	No
NFU1	YKL040C	89.0231	No
	YKL147W	162.959	No
SCM4	YGR049W	124.568	No
INP53	YOR109W	130.345	No
NUM1	YDR150W	100.12	No
AIM23	YJL131C	149.738	No
VPS63	YLR261C	137.682	No
GLR1	YPL091W	134.56	No
YGL262W	YGL262W	126.974	No
ADH7	YCR105W	140.185	No
NCA2	YPR155C	148.908	No
KRE6	YPR159W	162.015	No
YPR109W	YPR109W	147.382	No
YCR100C	YCR100C	136.853	No
RRN10	YBL025W	144.712	No
YGR242W	YGR242W	142.642	No
DST1	YGL043W	139.595	No
BNI4	YNL233W	145.015	No
GLG1	YKR058W	125.182	No
PIB1	YDR313C	132.948	No
NUP133	YKR082W	125.323	No
YKL162C-A	YKL162C-A	124.458	No
KAR5	YMR065W	114.725	No
DAL1	YIR027C	133.465	No
YGR266W	YGR266W	127.237	No
ABF2	YMR072W	134.33	No
RTT102	YGR275W	130.262	No
YOL131W	YOL131W	140.214	No
YMR103C	YMR103C	110.842	No
URA5	YML106W	127.915	No
NDI1	YML120C	228.896	No
POM152	YMR129W	154.674	No
STO1	YMR125W	136.42	No
CHS6	YJL099W	129.465	No
MAD2	YJL030W	135.219	No
FYV1	YDR024W	136.259	No
GCV1	YDR019C	160.271	No
DPB3	YBR278W	109.474	No
DPB3	YBR278W	64.1879	No
VTC4	YJL012C	112.765	No
VPS45	YGL095C	148.344	No
SER33	YIL074C	131.173	No
SER33	YIL074C	13.6945	No
SFA1	YDL168W	98.6582	No
GLT1	YDL171C	125.301	No
YNL035C	YNL035C	178.149	No
FAT1	YBR041W	138.474	No
UGA2	YBR006W	152.797	No
EDS1	YBR033W	152.656	No
YBR012C	YBR012C	145.965	No
SIW14	YNL032W	130.325	No
YNR029C	YNR029C	124.226	No
CIT1	YNR001C	146.39	No
TRP1	YDR007W	127.359	No
SNT1	YCR033W	107.295	No
ATP11	YNL315C	146.263	No
PEX11	YOL147C	163.103	No
YPR050C	YPR050C	132.671	No
YDL068W	YDL068W	134.004	No
COX9	YDL067C	135.073	No
VAM6	YDL077C	130.403	No
SEC66	YBR171W	161.505	No
GRX6	YDL010W	136.409	No
STP1	YDR463W	133.522	No
VPS72	YDR485C	109.941	No
GRH1	YDR517W	149.452	No
PUF6	YDR496C	148.255	No
SPS2	YDR522C	135.527	No
ITC1	YGL133W	149.67	No
SLX8	YER116C	158.097	No
TOS3	YGL179C	154.5	No
TMN3	YER113C	140.879	No
ECM19	YLR390W	99.8187	No
YMR057C	YMR057C	238.075	No
GCN5	YGR252W	204.846	No
MTF1	YMR228W	146.008	No
AEP2	YMR282C	132.462	No
YDR114C	YDR114C	151.099	No
CNM67	YNL225C	146.923	No
ALG9	YNL219C	155.269	No
LSM1	YJL124C	131.114	No
PRY1	YJL079C	118.291	No
